# Supplementary material for: Transferring Desirable Genes from Agropyron cristatum 7P Chromosome into Common Wheat
Source: PLoS One. 2016 Jul 26;11(7):e0159577. doi: 10.1371/journal.pone.0159577 (PMC4961395; doi:10.1371/journal.pone.0159577)
Supplement: S1 Table — (XLS) [file pone.0159577.s002.xls]

## Sheet: Sheet1
Primers	Z559	Ⅱ-5-1	Fukuho	7PT-3	7PT-2	7PT-1	del-3	7PT-15	del-2	7PT-14	7PT-13	7PT-12	7PT-16	del-1	7PT-17	7PT-18	7PT-4	7PT-5	7PT-6	7PT-7	7PT-8	7PT-9	7PT-10	7PT-11
Agc23527	+	+	-	+	+	+	+	+	+	+	+	+	-	-	-	-	-	-	-	-	-	-	-	-
Agc14308	+	+	-	+	+	+	+	+	+	+	+	+	-	-	-	-	-	-	-	-	-	-	-	-
Agc12284	+	+	-	+	+	+	+	+	+	+	+	+	-	-	-	-	-	-	-	-	-	-	-	-
Agc10189	+	+	-	+	+	+	+	+	+	+	+	+	-	-	-	-	-	-	-	-	-	-	-	-
Agc3823	+	+	-	+	+	+	+	+	+	+	+	+	-	-	-	-	-	-	-	-	-	-	-	-
Agc28688	+	+	-	+	+	+	+	+	+	+	+	+	-	-	-	-	-	-	-	-	-	-	-	-
Agc13130	+	+	-	+	+	+	+	+	+	+	+	+	-	-	-	-	-	-	-	-	-	-	-	-
Agc3792	+	+	-	+	+	+	+	+	+	+	+	+	-	-	-	-	-	-	-	-	-	-	-	-
Agc517	+	+	-	+	+	+	+	+	+	+	+	+	-	-	-	-	-	-	-	-	-	-	-	-
Agc14054	+	+	-	+	+	+	+	+	+	+	+	+	-	-	-	-	-	-	-	-	-	-	-	-
Agc2883	+	+	-	+	+	+	+	+	+	+	+	+	-	-	-	-	-	-	-	-	-	-	-	-
Agc2089	+	+	-	+	+	-	+	+	+	+	+	+	-	-	-	-	-	+	-	-	-	-	+	-
Agc23391	+	+	-	+	+	+	+	+	+	+	+	+	+	-	-	-	-	-	-	-	-	-	-	-
Agc2814	+	+	-	+	+	+	+	+	+	+	+	+	+	-	+	-	-	-	-	-	-	-	-	-
Agc580	+	+	-	+	+	+	+	+	+	+	+	+	+	-	-	-	-	-	-	-	-	-	-	-
Agc11507	+	+	-	+	+	+	+	+	+	+	+	+	+	+	-	-	-	-	-	-	-	-	-	-
Agc22888	+	+	-	+	+	+	+	+	+	+	+	+	+	+	-	-	-	-	-	-	-	-	-	-
Agc25348	+	+	-	+	+	+	+	+	+	+	+	+	+	+	-	-	-	-	-	-	-	-	-	-
Agc25145	+	+	-	+	+	+	+	+	+	+	+	+	+	+	-	-	-	-	-	-	-	-	-	-
Agc4039	+	+	-	-	+	+	+	+	+	+	+	+	+	+	-	-	-	-	-	-	-	-	-	-
Agc27865	+	+	-	-	+	+	+	+	+	+	+	+	+	+	-	-	-	-	-	-	-	-	-	-
Agc389	+	+	-	-	+	+	+	+	+	+	+	+	+	+	-	-	-	+	-	-	-	-	-	+
Agc23843	+	+	-	-	+	+	+	+	+	+	+	+	+	+	-	-	-	-	-	-	-	-	-	+
Agc29306	+	+	-	-	-	+	+	+	+	+	+	+	+	+	+	-	-	-	-	-	-	-	-	+
Agc218	+	+	-	-	-	+	+	+	+	+	+	+	+	+	+	-	-	-	-	-	-	-	-	+
Agc197	+	+	-	-	-	+	+	+	+	+	+	+	+	+	+	-	-	-	-	-	-	-	-	+
Agc1954	+	-	-	-	-	+	+	+	+	+	+	+	+	+	+	-	-	-	-	-	-	-	-	+
Agc2926	+	+	-	-	-	+	+	+	+	+	+	+	+	+	+	+	-	-	-	-	-	-	-	+
Agc52001	+	+	-	-	-	+	+	+	+	+	+	+	+	+	+	+	-	-	-	-	-	-	-	-
Agc35	+	+	-	-	-	+	+	+	+	+	+	+	+	+	+	+	-	-	-	-	-	-	-	-
Agc34115	+	+	-	-	-	-	-	+	+	+	+	+	+	+	+	+	+	-	-	-	-	-	-	-
Agc34367	+	+	-	-	-	-	-	+	+	+	+	+	+	+	-	+	+	-	-	-	-	-	-	-
Agc2201	+	+	-	-	-	-	-	+	+	+	+	+	+	+	+	+	+	-	-	-	-	-	-	-
Agc3444	+	+	-	-	-	-	-	-	+	+	+	+	+	+	+	+	+	-	-	-	-	-	-	-
Agc12098	+	+	-	-	-	-	-	-	-	+	+	+	+	+	+	+	+	-	-	-	-	-	-	-
Agc4343	+	+	-	-	-	-	-	-	-	+	+	+	+	+	+	+	+	+	+	-	-	-	+	-
Agc27894	+	+	-	-	-	-	-	-	-	+	+	+	+	+	+	+	+	+	+	-	-	-	+	-
Agc26879	+	+	-	-	-	-	-	-	-	+	+	+	+	+	+	+	+	+	+	-	-	-	+	-
Agc14242	+	+	-	-	-	-	-	-	-	+	+	+	+	+	+	+	+	+	+	-	-	-	+	-
Agc2786	+	+	-	-	-	-	-	-	-	+	+	-	+	+	+	+	+	+	+	-	-	-	+	-
Agc17202	+	+	-	-	-	-	-	-	-	-	+	+	+	+	+	+	+	+	+	+	-	-	+	-
Agc51592	+	+	-	-	-	-	-	-	-	-	+	+	+	+	+	+	-	+	+	+	-	-	+	-
Agc5152	+	+	-	-	-	-	-	-	-	-	+	+	+	+	+	+	+	+	+	+	-	-	+	-
Agc4109	+	+	-	-	-	-	-	-	-	+	-	+	+	+	+	+	+	+	+	+	+	-	+	-
Agc11706	+	+	-	-	-	-	-	-	-	-	+	+	+	+	+	+	+	+	+	+	-	-	-	-
Agc28613	+	+	-	-	-	-	-	-	-	-	-	+	+	+	+	+	+	+	+	+	+	-	-	-
Agc2840	+	+	-	-	-	-	-	-	-	+	-	+	+	+	+	+	+	+	+	+	+	-	-	-
Agc226	+	+	-	-	-	-	-	-	-	-	-	+	+	+	+	+	+	+	+	+	+	-	-	-
Agc24708	+	+	-	-	-	-	-	-	-	-	-	+	+	+	+	+	+	+	+	+	+	-	-	-
Agc14847	+	+	-	-	-	-	-	-	-	-	-	+	+	+	+	+	+	+	+	+	+	-	-	-
Agc4430	+	+	-	-	-	-	-	-	-	-	-	+	+	+	+	+	+	+	+	+	+	-	-	-
Agc4224	+	+	-	-	-	-	-	-	-	-	-	+	+	+	+	+	+	+	+	+	+	-	-	-
Agc3231	+	+	-	-	-	-	-	-	-	-	-	+	+	+	+	+	+	+	+	+	+	-	-	-
Agc51785	+	+	-	-	-	-	-	-	+	-	-	-	+	+	+	+	+	+	+	+	+	+	-	-
Agc22882	+	+	-	-	-	-	-	-	-	-	-	-	+	+	+	+	+	+	+	+	+	+	-	-
