# Supplementary material for: Transferring Desirable Genes from Agropyron cristatum 7P Chromosome into Common Wheat
Source: PLoS One. 2016 Jul 26;11(7):e0159577. doi: 10.1371/journal.pone.0159577 (PMC4961395; doi:10.1371/journal.pone.0159577)
Supplement: S2 Table — (XLS) [file pone.0159577.s003.xls]

## Sheet: Sheet1
Primer name	Forward sequence (5'-3')	Reverse sequence (5'-3')
Agc23527	CAAATGTTTAGCTCCCACGA	GCTGGTTGATTAAGCGTGTCT
Agc14308	GCTATTCGGCCTGAAGTTTG	ATGGGTCACAGTGGTGGTTT
Agc12284	CGTAGCCGTCGAACAAGAG	GAAGGCTGAACCCAATATGC
Agc10189	GGCCAGCGATTTTTAGTGAA	CATCCCCTCTCACAAGCCTA
Agc3823	GTCCAAACTGCTCCGCCA	TTTCCTCTCACGATCCGTTG
Agc28688	GCATCAGAAATCAACAAGCGTAC	ACGGTGATTGCGCTTAACTG
Agc13130	ACAGAGCTGGAGAAGCGAAG	ATGGACAGAGGGAGGATGC
Agc3792	GGATTTGGGGTGTATGTTCG	CATCTCATACACGGCACAGG
Agc517	GTTGGTCCCAGATCCATGAG	CAAACCCCTGTCAACTTCGT
Agc14054	CAGTCATGGAGATCGTCTGG	GTGTTAAAAAGCGGCCATTG
Agc2883	AGCCCAGAACAAAGCAAAAA	TGGTGTATTGGAGCAAGACG
Agc2089	AGTCCGAGACTACGGCTTGA	GTGGCCGCAATCTAGAAGAG
Agc23391	GACACGTCGGGAGATTTGAT	CCGGCACGAGATTTCACT
Agc2814	ACATTGCGCTATCCATCCTC	AGCCACATCTCGCCATAATC
Agc580	CCATCGGGATCTTAATTGGA	ACCTCGCATGTCTCGTCTCT
Agc11507	TTTTTCCAGAGACTCGCAGTT	CCCAGCGACTTCTTGTGTTT
Agc22888	GAATTGCGGTGTTTCCATAGAC	CCCTCAAATTTCATCGACTGG
Agc25348	CAGGCACATACCTCACAGTGC	TACAACTTCGGCCAAATTCG
Agc25145	GATGGGGCTGGAGTTCGTAT	TGCAAGATTCCCATCTTCTTG
Agc4039	AGTGCCCAGGCATAAAACAC	TAATCGCCGTGATTGTCTTG
Agc27865	CCCCAGCAAAACTGTTCAAT	ATGGAAATCGGAGAGAGAGC
Agc389	GGCATGAAAACGTTTTGTTCTG	GCACTCCTAAAACACTCTTGGTTAT
Agc23843	ATCACCATGACAGACCATCG	ACGCCACACATACTGCAATC
Agc29306	CCCCCACATCTACATGGTTC	GTTCAGTGCAAATCCCATCC
Agc218	CAGAAAGCTTCGACTGGTTG	CACAATCCTTTTTCCCCAAA
Agc197	ATCCATCGCTTACCTCACGA	TGGAGAGATCTTTGTCCAAACC
Agc1954	GGAGCAGAGCACGTACAACA	AACTCTCCACTCCCACAACC
Agc2926	AAAGAGCTGCTTTGCGACAG	CCCTTCTAACCTCCCATTCAC
Agc52001	ATGCGTAGCTGAAGGGTTTG	GAGGAGCAGACTAAAGCGGTA
Agc35	TTCTCTCCAGGAATCCAATGA	CCTTGCAGCTCTTTTTCCAG
Agc34115	GAAAGCGCGTGTGTGTGTAG	AAAGAGATGGAGGGGAGCAT
Agc34367	GACATCAGATGGCATTGTGC	ACGTGGAAGAGCCCTTAGGT
Agc2201	ATCCAACATGCACCATCAAA	AAGAACTGAATCGGGCATTG
Agc3444	CAATTCGGCATTCTAGTCAGGT	GTGCAGGGAATCACAACTCAG
Agc12098	AGCGGCTTATCAAGCCTACA	ATCGTGCCCAATAATTCCAG
Agc4343	CCAACTCAAACCTGGAATGG	GAAGGGAGGGAAACATCACA
Agc27894	GGGACGTGAGGAGCACTATC	TGATGTATCCGGTGACTTGC
Agc26879	CTTCACGCATAAGGAGTCTCACT	ACCAGATCCACGTACCACCA
Agc14242	TGAGTGAAACAGCAGCTTGG	ATGATCCCTGTTCCCGTGTA
Agc2786	TCAGGACATTGTGTGTGCCTA	CTACCTGTGCGCAACGACTA
Agc17202	GACTCTCGTCGGCGTCTAAC	GTCGGAGGTGTTCGATGAGT
Agc51592	AGGTTCGCTCAACAACAACC	CATCAGGTTGGACGGCTAGT
Agc5152	GTACCTTCAGGGGGATGGAT	CAAGAAAGGCAGCCTGAAGA
Agc4109	CCTCATCCAATCACCACTCC	AGGTTGGAAACGCATGAGAG
Agc11706	AGCGTGACAAAGAGCAAACA	CGAGTGCTCCATGTAGTCCA
Agc28613	TCGCTTTGCAATGTAGTTGG	CCCCGTACAGAGCTGAAGTC
Agc2840	ACGGCATGTCTAGCGCTTAT	ATGGCACGTATCACCATCAA
Agc226	AAGGGCAGTGACCCATACAG	TGCAATTGCTTTTTGTGCTC
Agc24708	CACACTACTCTGCTTCAGTCGCA	TGGAACTTCAAGGAGGACCG
Agc14847	CCAAGGCATCAAGGTTTTGT	GCTACTCGGATGCAGACCTC
Agc4430	TGGGCACTTGATCAGTATCG	GGCTGTTGGTTCTTGCTTTT
Agc4224	TTGATGCGCTACCTGCTATG	GTAGGAGCCAGCACTTGAGG
Agc3231	AACCATATGATCCACGGAGAAC	GCTGTCGCTCCTGTATCCAG
Agc51785	GCTGGACGCTTTGGTTAGTT	GATGGCTTTGGAAGTCCTCA
Agc22882	AGATTGACATGGCAGCTGTG	TCAAGATCATCCTCGGCTTC
